# Supplementary material for: A Novel Ge-Doping Approach for Grain Growth and Recombination Suppression in Buffer-Free CIGSe Solar Cells
Source: Materials (Basel). 2026 Jan 27;19(3):499. doi: 10.3390/ma19030499 (PMC12898081; doi:10.3390/ma19030499)
Supplement: Supplementary file 1 [file materials-19-00499-s001.zip]

Archive with 1 entries (1 files):
- materials-4097617-supplementary.pdf
